# Supplementary material for: CoxBase: an Online Platform for Epidemiological Surveillance, Visualization, Analysis, and Typing of Coxiella burnetii Genomic Sequences
Source: mSystems. 2021 Dec 21;6(6):e00403-21. doi: 10.1128/mSystems.00403-21 (PMC8691191; doi:10.1128/mSystems.00403-21)
Supplement: DATA SET S1 [file msystems.00403-21-s0001.csv]

Organism/Strain	Level	RefSeq
Coxiella burnetii RSA 493	Complete chromosome	NC_002971.4/NC_004704.2
Coxiella burnetii Dugway 5J108-111	Complete chromosome	NC_009727.1/NC_009726.1
3262	Complete chromosome	NZ_CP013667.1/NZ_CP013668.1
2014-PE-15890	Complete chromosome	NZ_CP032542.1
CbuK_Q154	Complete chromosome	NC_011528.1/NC_011526.1
MSU Goat Q177	Complete chromosome	NZ_CP018150.1/NC_010258.1
Coxiella burnetii RSA 331	Complete chromosome	NC_010117.1/NC_010115.1
CbuG_Q212	Complete chromosome	NC_011527.1
Z3055	Complete chromosome	NZ_LK937696.1
nine mile phase II	Complete chromosome	NZ_CP035112.1/NZ_CP035111.1
RSA439	Complete chromosome	NZ_CP018005.1/NZ_CP018006.1
18430	chromosome	NZ_CP014557.1/NZ_CP014558.1
2574	chromosome	NZ_CP014555.1/NZ_CP040060.1
701CbB1	chromosome	NZ_CP014553.1/NZ_CP014554.1
14160-001	chromosome	NZ_CP014551.1/NZ_CP014552.1
Scurry_Q217	chromosome	NZ_CP014565.1
Henzerling	chromosome	NZ_CP014559.1/NZ_CP014560.1
Heizberg	chromosome	NZ_CP014561.1/CP014562.1
Namibia	chromosome	NZ_CP007555.1/NZ_CP007556.1
Schperling	chromosome	NZ_CP014563.1/NZ_CP014564.1
CbCVIC1	chromosome	NZ_CP014549.1/NZ_CP014550.1
42785537	chromosome	NZ_CP014548.1/NZ_CP014547.1
3345937	chromosome	NZ_CP014354.1/NZ_CP014355.1
14160-002	chromosome	NZ_CP014836.1/NZ_CP014837.1
Cb_C2	contig
Cb171_QLYMPHOMA	contig
Cb196_Saudi_Arabia	contig
NL-Limburg	contig
Cb185	scaffold
Dugway 7D77-80	scaffold
Dugway 7E65-68	scaffold
Q559	contig
Cb_B1	contig
Cb_B18	contig
Nine Mile RSA514	scaffold
Idaho Goat Q195	scaffold
Q532	contig
Q545	contig
Q556	contig
Dyer RSA345	scaffold
Turkey RSA315	scaffold
Australia RSA297	scaffold
Nine Mile RSA363	scaffold
Australia RSA425	scaffold
EV-Cb_BK10	contig
Ohio 314 RSA270	scaffold
DSTL_1R	contig
Ko_Q229	contig
Cb3506	contig
AuQ01	contig	NZ_JPVV01000067.1
