# Supplementary material for: CoxBase: an Online Platform for Epidemiological Surveillance, Visualization, Analysis, and Typing of Coxiella burnetii Genomic Sequences
Source: mSystems. 2021 Dec 21;6(6):e00403-21. doi: 10.1128/mSystems.00403-21 (PMC8691191; doi:10.1128/mSystems.00403-21)
Supplement: DATA SET S2 [file msystems.00403-21-s0002.csv]

Organism/Strain	ms01	ms03	ms20	ms21	ms22	ms23	ms24	ms26	ms27	ms28	ms30	ms31	ms33	ms34	MLVA group
Coxiella burnetii RSA 493	4	7	9	6	6	9	31	5	4	7	5	7	9	7	B1
Coxiella burnetii Dugway 5J108-111	3	6	Not detected	6	6	Not detected	Not detected	5	4	5	5	5	8	5	D5
3262	Not detected	7	11	6	6	Not detected	Not detected	Not detected	3	4	5	5	204	9	A15
2014-PE-15890	Not detected	7	11	6	6	Not detected	Not detected	Not detected	2	4	5	5	202	5	A24
CbuK_Q154	4	6	Not detected	6	7	Not detected	Not detected	3	4	6	5	5	7	4	D4
MSU Goat Q177	4	6	Not detected	6	7	Not detected	Not detected	3	4	6	5	5	7	4	D4
Coxiella burnetii RSA 331	4	7	11	6	6	4	Not detected	17	3	4	5	4	4	5	A20
CbuG_Q212	4	6	Not detected	6	6	Not detected	Not detected	Not detected	3	5	5	6	7	4	D2
Z3055	Not detected	7	9	6	6	9	Not detected	7	3	4	5	7	9	7	A23
nine mile phase II	4	7	9	6	6	9	31	5	4	7	5	7	9	7	B1
RSA439	4	7	9	6	6	9	31	5	4	7	5	7	9	7	B1
18430	3	6	9	6	6	6	Not detected	5	2	Not detected	2	5	9	4	C7
2574	3	6	9	6	6	6	Not detected	5	2	Not detected	5	5	9	10	C7
701CbB1	3	6	9	6	6	6	Not detected	5	2	Not detected	5	5	9	10	C7
14160-001	3	6	9	6	6	6	Not detected	5	2	Not detected	5	5	9	4	C7
Scurry_Q217	4	6	Not detected	6	6	Not detected	Not detected	Not detected	3	5	5	6	7	4	D2
Henzerling	4	7	11	6	6	4	Not detected	3	3	4	5	4	4	5	A20
Heizberg	4	7	11	6	6	4	Not detected	4	3	4	5	4	4	5	A20
Namibia	4	6	Not detected	7	6	Not detected	Not detected	4	3	7	5	5	6	4	D16
Schperling	4	6	Not detected	7	6	Not detected	Not detected	Not detected	3	9	5	5	7	4	DI4
CbCVIC1	Not detected	7	11	6	6	Not detected	Not detected	Not detected	3	4	2	5	74	5	A15
42785537	Not detected	7	11	6	6	Not detected	Not detected	Not detected	3	4	5	5	110	9	A15
3345937	Not detected	7	11	6	6	Not detected	Not detected	Not detected	3	4	Not detected	5	77	5	A15
14160-002	Not detected	7	11	6	6	Not detected	Not detected	Not detected	3	4	5	5	20	9	A15
Cb_C2	4	7	9	6	6	Not detected	31	5	4	Not detected	5	7	9	7	B1
Cb171_QLYMPHOMA	Not detected	6	Not detected	7	6	Not detected	Not detected	Not detected	3	8	5	5	Not detected	4	D15
Cb196_Saudi_Arabia	4	6	Not detected	7	6	Not detected	Not detected	Not detected	3	8	5	5	7	4	D15
NL-Limburg	Not detected	7	11	6	6	Not detected	Not detected	Not detected	3	4	5	5	204	9	A15
Cb185	4	7	9	6	6	9	Not detected	5	4	7	5	7	9	7	B1
Dugway 7D77-80	3	6	Not detected	6	6	Not detected	Not detected	5	4	5	5	5	8	5	D5
Dugway 7E65-68	4	6	Not detected	6	6	Not detected	Not detected	7	4	5	5	5	6	7	C8
Q559	3	6	9	6	6	6	Not detected	5	2	Not detected	5	5	9	10	C7
Cb_B1	3	6	9	6	6	6	Not detected	5	2	Not detected	5	5	9	10	C7
Cb_B18	3	6	9	6	6	6	Not detected	5	2	Not detected	5	5	9	11	C7
Nine Mile RSA514	4	7	9	6	6	9	Not detected	5	4	7	5	7	9	7	B1
Idaho Goat Q195	3	6	9	6	6	6	Not detected	5	2	Not detected	5	5	9	13	C7
Q532	3	6	9	6	6	6	Not detected	5	2	Not detected	5	5	9	11	C7
Q545	3	6	9	6	6	6	Not detected	5	2	Not detected	5	5	9	10	C7
Q556	3	6	9	6	6	6	Not detected	5	2	Not detected	5	5	9	10	C7
Dyer RSA345	4	7	9	6	6	9	26	5	4	7	5	7	9	8	B1
Turkey RSA315	4	7	9	6	6	9	31	5	4	7	5	7	9	7	B1
Australia RSA297	4	7	9	6	6	9	31	5	4	7	5	7	9	7	B1
Nine Mile RSA363	4	7	9	6	6	9	31	5	4	7	5	7	9	7	B1
Australia RSA425	4	7	9	6	6	9	31	5	4	7	5	7	9	7	B1
EV-Cb_BK10	3	6	9	6	6	6	Not detected	5	2	Not detected	5	5	9	10	C7
Ohio 314 RSA270	4	7	9	6	6	9	31	5	4	7	5	7	9	7	B1
DSTL_1R	3	6	9	6	6	6	Not detected	5	2	Not detected	5	5	9	10	C7
Ko_Q229	4	6	Not detected	6	6	Not detected	Not detected	Not detected	3	5	5	6	7	4	D2
Cb3506	4	6	9	6	6	Not detected	Not detected	4	4	6	5	4	11	9	C8
AuQ01	4	6	Not detected	6	6	Not detected	Not detected	4	3	6	5	5	5	4	C8
