# Supplementary material for: CoxBase: an Online Platform for Epidemiological Surveillance, Visualization, Analysis, and Typing of Coxiella burnetii Genomic Sequences
Source: mSystems. 2021 Dec 21;6(6):e00403-21. doi: 10.1128/mSystems.00403-21 (PMC8691191; doi:10.1128/mSystems.00403-21)
Supplement: DATA SET S3 [file msystems.00403-21-s0003.csv]

Organism/Strain	COX2	COX5	COX18	COX20	COX22	COX37	COX51	COX56	COX57	COX61	MST group
Coxiella burnetii RSA 493	3	8	5	3	4	1	6	7	6	5	16
Coxiella burnetii Dugway 5J108-111	10	10	11	10	6	4	12	new cox56	10	10	60
3262	7	5	1	6	5	9	9	4	3	2	33
2014-PE-15890	3	5	1	6	5	4	5	12	3	2	32
CbuK_Q154	5	4	2	5	1	5	3	new cox56	4	4	8
MSU Goat Q177	5	4	2	5	1	5	3	3	4	4	8
Coxiella burnetii RSA 331	3	8	1	6	3	4	7	9	6	3	18
CbuG_Q212	2	1	4	6	2	3	1	11	1	1	21
Z3055	7	5	1	6	5	9	9	4	3	2	33
nine mile phase II	3	8	5	3	4	1	6	7	6	5	16
RSA439	3	8	5	3	4	1	6	7	6	5	16
18430	3	2	6	1	5	10	4	10	6	5	61
2574	3	2	6	1	5	10	4	10	6	5	61
701CbB1	3	2	6	1	5	10	4	10	6	5	61
14160-001	3	2	6	1	5	10	4	10	6	5	61
Scurry_Q217	2	1	4	6	2	3	1	11	1	1	21
Henzerling	3	8	1	6	3	4	7	9	6	3	18
Heizberg	3	new cox5	1	6	Not detected	4	7	9	6	3	18
Namibia	5	6	10	5	6	5	8	new cox56	9	6	30
Schperling	5	6	3	5	6	5	8	1	5	6	2
CbCVIC1	7	5	1	6	5	9	9	4	3	2	33
42785537	7	5	1	6	5	9	9	4	3	2	33
3345937	7	5	1	6	Not detected	9	9	4	3	2	33
14160-002	new cox2	5	1	6	5	9	9	4	3	2	33
Cb_C2	3	8	5	3	4	1	6	7	6	5	16
Cb171_QLYMPHOMA	new cox2	new cox5	new cox18	new cox20	new cox22	new cox37	new cox51	new cox56	new cox57	new cox61	ND
Cb196_Saudi_Arabia	5	6	3	2	6	5	8	1	5	6	4
NL-Limburg	7	5	1	6	5	9	9	4	3	2	33
Cb185	3	new cox5	1	6	3	4	7	9	new cox57	3	18/25
Dugway 7D77-80	10	10	11	10	6	4	12	new cox56	10	10	60
Dugway 7E65-68	10	10	11	10	6	4	12	new cox56	10	10	60
Q559	3	2	6	1	5	10	4	10	6	5	61
Cb_B1	3	2	6	1	5	10	4	10	6	5	61
Cb_B18	3	2	6	1	5	10	4	10	6	5	61
Nine Mile RSA514	3	8	5	3	4	1	6	7	6	5	16
Idaho Goat Q195	3	2	6	1	5	10	4	10	6	5	61
Q532	3	2	6	1	5	10	4	10	6	5	61
Q545	3	2	6	1	5	10	4	10	6	5	61
Q556	3	2	6	1	5	10	4	10	6	5	61
Dyer RSA345	3	8	5	3	4	1	6	7	6	5	16
Turkey RSA315	3	8	5	3	4	1	6	7	6	5	16
Australia RSA297	3	8	5	3	4	1	6	7	6	5	16
Nine Mile RSA363	3	8	5	3	4	1	6	7	6	5	16
Australia RSA425	3	8	5	3	4	1	6	7	6	5	16
EV-Cb_BK10	3	2	6	1	5	10	4	10	6	5	61
Ohio 314 RSA270	3	8	5	3	4	1	6	7	6	5	16
DSTL_1R	3	2	6	1	5	10	4	10	6	5	61
Ko_Q229	2	1	4	6	2	3	1	11	1	1	21
Cb3506	3	8	new cox18	6	5	new cox37	10	7	6	new cox61	ND
AuQ01	5	new cox5	8	5	new cox22	new cox37	8	2	5	6	ND
