# Supplementary material for: CoxBase: an Online Platform for Epidemiological Surveillance, Visualization, Analysis, and Typing of Coxiella burnetii Genomic Sequences
Source: mSystems. 2021 Dec 21;6(6):e00403-21. doi: 10.1128/mSystems.00403-21 (PMC8691191; doi:10.1128/mSystems.00403-21)
Supplement: DATA SET S4 [file msystems.00403-21-s0004.csv]

Organism/Strain	adaA phenotype	adaA genotype	plasmid type
Coxiella burnetii RSA 493	POS	WT	QpH1
Coxiella burnetii Dugway 5J108-111	POS	WT	QpDG
3262	POS	RT	QpH1
2014-PE-15890	POS	RT	Plasmidless
CbuK_Q154	NEG	DEL	QpRS
MSU Goat Q177	NEG	DEL	QpRS
Coxiella burnetii RSA 331	POS	A431T	QpH1
CbuG_Q212	NEG	DEL	Plasmidless
Z3055	POS	WT	Plasmidless
nine mile phase II	POS	WT	QpH1
RSA439	POS	WT	QpH1
18430	POS	WT	Unknown
2574	POS	WT	QpH1
701CbB1	POS	WT	QpH1
14160-001	POS	WT	QpH1
Scurry_Q217	NEG	DEL	None
Henzerling	POS	A431T	QpH1
Heizberg	POS	A431T	QpH1
Namibia	NEG	DEL	QPRS
Schperling	NEG	DEL	QpDV
CbCVIC1	POS	RT	QpH1
42785537	POS	RT	QpH1
3345937	POS	RT	QpH1
14160-002	POS	RT	QpH1
Cb_C2	POS	WT	QpH1
Cb171_QLYMPHOMA	POS	WT	NONE
Cb196_Saudi_Arabia	NEG	DEL	NONE
NL-Limburg	POS	RT	QpH1
Cb185	POS	A431T	NONE
Dugway 7D77-80	POS	WT	QpDG
Dugway 7E65-68	POS	WT	QpDG
Q559	POS	WT	QpH1
Cb_B1	POS	WT	QpH1
Cb_B18	POS	WT	QpH1
Nine Mile RSA514	POS	WT	QpH1
Idaho Goat Q195	POS	WT	QpH1
Q532	POS	WT	QpH1
Q545	POS	WT	QpH1
Q556	POS	WT	QpH1
Dyer RSA345	POS	WT	QpH1
Turkey RSA315	POS	WT	QpH1
Australia RSA297	POS	WT	QpH1
Nine Mile RSA363	POS	WT	QpH1
Australia RSA425	POS	WT	QpH1
EV-Cb_BK10	POS	WT	QpH1
Ohio 314 RSA270	POS	WT	QpH1
DSTL_1R	POS	WT	QpH1
Ko_Q229	NEG	DEL	QpH1
Cb3506	POS	WT	QpH1
AuQ01	NEG	DEL	QpRS
